# Supplementary material for: Iron Oxide–Chitosan Macroporous Nanocomposite Hydrogels for Efficient Heterogeneous Electro-Fenton Degradation of Ciprofloxacin
Source: Gels. 2026 May 15;12(5):434. doi: 10.3390/gels12050434 (PMC13205368; doi:10.3390/gels12050434)
Supplement: Supplementary file 1 [file gels-12-00434-s001.zip]

Archive with 1 entries (1 files):
- gels-4263404-supplementary.pdf
